# Supplementary material for: Markers of protein-energy wasting and physical performance in haemodialysis patients: A cross-sectional study
Source: PLoS One. 2020 Jul 30;15(7):e0236816. doi: 10.1371/journal.pone.0236816 (PMC7392314; doi:10.1371/journal.pone.0236816)
Supplement: S1 Dataset — (XLSX) [file pone.0236816.s008.xlsx]

## Sheet: SPSS_Dialysis_study_20191223_(l
Patients	Davies_stoke	Malnutrition_Score (MNA)	Malnutrition_Classification (MNA)	Quadriceps (N)	Quadriceps (%)	Handgripforce (kgp	Handgripforce (%)	Tinetti	Sit-to-Stand	Ficsit	DFRI Risk of Falls	6MWT (m)	6MWT (%)	Age	Weight	Length	BMI	Dialysis vintage	CRP	Hb	Total Iron Binding Capacity	Serum total protein	Diabetes (yes/no)	Number of prescribed drugs
1	1	21	2	152	41.6547	34	79.6548	12	14	23	4.5	800	130.66	68	71	174	23.4509	4	11.6	8.2	250	70	0	17
2	1	24	1	323	60.0979	43	79.7851	12	10	28	0	700	101.126	48	95	186	27.4598	41	0.6	10.1	268.182	64	1	10
3	0	21	2	333	69.8585	46	91.5952	12	9	27	0.5	680	106.941	58	91	183	27.1731	3	1.4	9.7	275	66	0	9
4	0	23.5	2	226	55.5755	31	91.3535	12	16	26	3.5	550	81.0326	43	73	173	24.3911	10	1.1	12.1	233.333	65	0	5
5	0	21	2	339	67.0216	50	95.2267	12	19	28	3	550	66.4821	38	70	183	20.9024	107	0.6	9.3	203.333	67	0	10
6	1	20	2	283.4	64.1374	48	99.3899	12	11	28	2.5	540	70.4686	47	63.5	174	20.9737	49	11.1	8.7	175	63	0	12
7	1	18.5	3	305.2	94.6377	46	117.516	12	7	17	0.5	525	83.9861	69	59.2	165	21.7447	13	0.4	13.5	287.5	65.6	0	17
8	0	15.5	3	251	47.7956	56	110.517	12	11	28	0.5	520	56.2995	28	61	175	19.9184	5	0.7	9.8	409.524	52	0	13
9	0	19	3	168.1	32.1137	31	90.138	12	13	28	2	515	66.393	22	78	162	29.7211	21	2.9	12.7	179.412	68	0	6
10	4	23.5	2	312	64.7881	48	98.1158	12	12	15	4.5	514	77.8893	53	85	173	28.4005	14	10	12	111.429	60	0	18
11	1	16.5	3	175.7	33.8622	32	67.279	12	12	26	0.5	500	52.0094	24	53	162	20.1951	24	2.9	8.5	218.75	58	1	17
12	1	23.5	2	265	58.0765	30	63.7708	12	7	26	1.5	498	64.3866	43	62	163	23.3355	14	0.6	10.4	436.364	64	0	10
13	1	22.5	2	186	54.05	26	90.69	12	12	19	3.5	480	85.6	59	77.5	164	28.81	11	1.7	13.3	260.606	68.4	0	15
14	2	23.5	2	308	68.2856	56	119.308	12	12	27	1.5	472	79.772	64	92	178	29.0367	1	0.9	9.6	274.074	66	0	10
15	0	19.5	3	335	67.7274	47	85.0781	12	10	26	2.5	470	54.7912	39	68	196	17.701	15	3.5	11.4	138.235	68	0	14
16	2	25	1	198.4	43.6651	46	95.2387	12	11	19	0	465	72.5554	58	84	177	26.8122	35	2.9	12.2	172.727	68	1	12
17	0	21.5	2	291	59.6489	50	119.312	12	9	22	2	460	79.3051	57	93	153	39.7283	28	2.3	12.3	187.097	67	0	12
18	1	17.5	3	148.1	46.2691	32	83.4042	12	13	22	0.5	455	80.1609	77	70.5	175	23.0204	3	2.9	11.4	216.667	59	1	13
19	0	17.5	3	276	51.4566	24	46.7982	12	6	28	3.5	455	47.2754	25	60	178	18.937	31	0.6	10.7	312.5	71	0	15
20	1	22	2	191.7	70.8792	32	103.02	12	11	16	5.5	450	87.8779	87	70	170	24.2215	20	13.5	10.2	241.86	66	0	7
21	0	20	2	323	75.5431	34	105.575	12	6	28	2	440	60.3261	34	66	160	25.7812	8	2.6	12.9	282.759	73	0	17
22	0	17.5	3	194.4	53.0365	40	129.035	12	9	26	0.5	433	59.3317	41	57.4	166	20.8303	1	2.9	10.4	250	55	0	12
23	3	24	1	265.1	62.5498	38	87.5159	12	9	26	2	425	76.8559	70	92.5	174	30.5523	17	10	9.6	203.125	59	1	16
24	1	23.5	2	212	45.84	48	95.71	12	11	26	0	420	59.09	51	76	180	23.46	12	1.1	11.6	227.66	68.1	0	16
25	1	24.5	1	234	71.6735	50	131.42	12	10	22	0	405	71.9582	76	71	170	24.5675	70	2.9	10.6	248.78	69	1	7
26	2	22	2	176.6	52.3222	40	105.12	12	10	18	5	400	75.7349	81	82	179	25.5922	31	10.4	13	247.222	64	0	9
27	2	23.5	2	230	76.4502	34	98.162	12	15	21	3.5	400	75.3464	82	72	170	24.9135	5	1.3	11.9	131.579	64	1	11
28	0	15.5	3	245	66.0176	40	136.266	12	7	22	0.5	400	52.2413	36	51.3	156	21.0799	23	0.3	11.6	232	66.3	0	14
29	3	19	3	198.8	68.5924	34	91.8213	12	12	16	5	393	65.4187	76	59.5	173	19.8804	26	26.1	9.8	203.125	69	0	17
30	2	19	3	137.9	50.6172	28	117.418	8	41	8	9	385	60.0675	59	55	172	18.5911	12	3.6	10.6	187.5	62	0	14
31	5	15.5	3	209.1	60.4678	36	87.2444	12	11	25	2.5	373	59.1741	67	63.5	169	22.2331	36	10.4	11.7	47.191	80.2	1	13
32	2	23.5	2	240.7	75.2252	32	86.8777	12	15	16	6	367	69.2155	82	78	178	24.6181	25	4.2	9.8	273.913	70	1	10
33	4	18	3	169.5	36.4037	22	46.0418	12	50	16	6.5	357	54.3614	54	81.5	170	28.2007	75	4.7	14.8	221.429	56	1	15
34	0	27	1	384	104.03	32	78.1824	11	14	16	2.5	355	65.0629	76	84.5	178	26.6696	8	2.9	10.8	241.935	75	0	9
35	3	22.5	2	294.5	66.2351	40	86.1264	12	12	20	5	350	60.2566	66	93	179	29.0253	55	5.8	10.3	234.783	63	0	6
36	1	15.5	3	173.5	38.2525	20	59.1903	12	50	18	5	350	42.5587	26	62.1	169	21.7429	55	12.7	9.1	240.385	56.4	1	19
37	2	23	2	209	54.6786	32	80.4461	11	11	15	4.5	347	66.2531	77	90	174	29.7265	12	5.6	11	356.25	62	1	14
38	2	24.5	1	161.5	45.2766	26	97.7989	12	15	16	6	345	70.2723	68	95	168	33.6593	74	3.8	11	236.364	71	1	12
39	0	25.5	1	124.5	43.6797	28	107.175	12	14	28	2.5	342	61.9647	66	69.5	168	24.6244	9	2.9	9.6	184	65	0	3
40	3	22.5	2	205.5	57.3458	39	94.9463	10	47	14	7	322	57.8881	76	81	180	25	35	8	11.6	230	66	1	14
41	0	17	3	100.9	54.2199	18	97.6958	12	50	14	3	321	56.5686	72	47.5	156	19.5184	16	2.9	11.2	425	64	0	13
42	3	17.5	3	0	0	21	117.237	12	50	19	5	320	55.1309	66	53	157	21.5019	29	4.6	12.1	211.538	61.6	0	19
43	2	24	1	96	31.4169	23	136.713	12	20	18	2.5	320	67.571	74	88	166	31.935	39	1.7	9.7	120	57	0	15
44	1	21	2	308	75.54	40	97.3967	11	13	14	5	310	60.087	77	98	178	30.9304	8	8	12.9	333.333	62	1	14
45	1	23	2	145	55.1873	20	82.5399	12	16	21	4.5	310	54.7944	65	61	160	23.8281	69	5.6	13.3	357.895	59	0	10
46	5	24.5	1	131	24.0963	39	78.2346	11	23	22	6	306	50.7813	56	109	178	34.4022	22	6.2	12.6	207.692	66	1	17
47	1	22	2	169.5	68.2687	20	66.4011	11	12	16	7.5	290	52.7745	81	54	150	24	16	9.5	10.7	194.737	61	1	8
48	3	20	2	145	40.26	34	75.2	8	19	15	7.5	280	43.74	68	69.5	187	19.87	12	3	10	328.571	72.7	0	12
49	3	19	3	69	55.81	12	115.65	8	50	5	10.5	280	56.71	86	49	155	20.4	36	13.7	12.9	999000	63.7	0	15
50	3	24	1	171	53.957	32	83.6997	11	18	27	4.5	275	47.7557	76	68	173	22.7204	99	3.1	11	79.1667	65	0	18
51	4	22	2	140	36.93	18	43.25	10	27	20	10	273	50.29	76	87.5	180	27.01	11	3.8	12.7	413.793	69.4	1	16
52	2	23.5	2	245	75.0632	34	89.5597	12	21	19	2.5	255	47.0418	80	77	178	24.3025	7	1	10.6	115.094	59	1	20
53	4	24	1	208.2	43.2636	40	91.1848	11	11	16	4.5	250	46.7105	68	107.5	173	35.9183	3	22.6	8.9	227.778	62	1	15
54	1	21.5	2	117.4	62.6547	24	177.769	8	50	8	7	240	53.6415	86	69	158	27.6398	19	2.4	12.5	303.03	65.1	0	16
55	3	21.5	2	190.4	37.0334	38	83.5428	7	30	15	9	240	44.1137	65	113.3	175	36.9959	11	15.6	9.4	331.579	72.8	1	14
56	2	22	2	195.3	65.2424	28	76.8478	12	24	16	4.5	238	41.839	78	65.5	171	22.4001	57	25.3	12.3	210.811	64.3	0	20
57	0	25.5	1	122	25.6977	26	60.4281	12	34	5	6	236	46.164	73	113	178	35.6647	26	3.6	12.5	260	63	0	14
58	2	24.5	1	195	62.8289	34	104.568	11	17	14	7.5	230	46.2545	84	78	163	29.3575	28	8.4	11.5	205.556	64	1	15
59	2	20	2	147.7	41.5649	19	63.9144	8	50	8	5.5	225	39.2409	57	78	166	28.306	84	2.8	12.7	218.182	65.8	1	17
60	3	22	2	225.1	84.3482	20	95.4101	9	50	15	7	223	48.3797	80	84.9	171	29.0346	36	4.3	12.8	297.297	72.1	1	15
61	3	20.5	2	154.8	82.5557	20	193.82	6	23	10	5.5	220	45.0184	80	60	155	24.974	20	2	11.4	234.043	62.8	0	16
62	3	18.5	3	119	51.968	17	82.2067	12	16	9	6.5	210	42.2212	78	70	170	24.2215	1	5.9	999000	233.333	57	1	17
63	4	24	1	196.6	62.7139	32	96.6909	9	50	15	8.5	202	41.2092	87	83.5	174	27.5796	11	10	10.1	305.405	79	1	7
64	2	24	1	90.7	25.1979	12	44.3663	6	28	14	8	200	39.5557	65	91.5	165	33.6088	75	2.9	11.4	135.484	64	1	10
65	4	20.5	2	188	47.39	22	84.96	7	18	20	7.5	190	37.78	61	97	158	38.86	21	5.8	12.1	#NULL!	68.5	1	16
66	2	21.5	2	109.8	40.3722	30	154.795	6	30	10	5.5	172	38.3696	80	86.5	164	32.1609	12	1.1	10.6	337.5	71.6	1	13
67	2	22.5	2	132.1	80.7648	19	83	5	50	14	8.5	162	34.1015	82	55.5	145	26.3971	12	7	11.5	282.857	77.1	1	20
68	2	19.5	3	46	16.7002	12	55.2898	9	19	16	9	160	31.3843	67	68	145	32.3424	30	9.5	11.4	350	68	1	16
69	2	17.5	3	102.7	30.4254	24	62.6535	6	50	4	9	155	28.9998	80	80.5	178	25.4071	31	10.8	8.3	999000	62	1	15
70	2	22.5	2	0	0	13	62.4554	6	50	16	8.5	153	29.7502	72	64.1	155	26.6805	20	4.3	10.6	304.545	71.9	0	15
71	5	22	2	164.6	40.3786	28	70.0364	7	50	4	10	150	30.357	81	104	182	31.3972	75	10.7	13.3	228	62	1	14
72	4	21	2	196	72.46	22	69.3	8	50	14	10.5	145	27.6	85	67	168	23.74	68	25.2	11.3	85	999000	1	14
73	2	19	3	47	32.5649	20	187.73	7	50	16	9	144	31.195	87	57	152	24.6711	150	3.1	999000	287.879	66	0	12
74	2	19	3	151.2	26.9474	42	81.689	4	50	12	7.5	141	24.4005	60	999000	187	34.4591	14	8.3	12.7	200	62	0	14
75	2	13.5	3	59	24.2137	8	32.7629	10	50	13	10.5	130	21.0441	63	52	166	18.8707	56	6.2	10	159.091	56	0	19
76	2	18	3	0	0	21	69.5549	11	12	10	6.5	125	16.9622	40	55	162	20.9572	6	3.8	11	293.75	54	1	12
77	2	18	3	111	62.4089	11	79.5369	9	44	2	8.5	125	26.9296	84	63	155	26.2227	37	2.7	11.3	220.833	64	1	11
78	3	24	1	210.8	52.713	36	116.944	7	17	18	8.5	119	22.389	60	96.5	172	32.619	58	10.8	11	176.087	55	0	14
79	3	22	2	182.8	65.67	24	82.2875	4	32	14	10	115	23.9283	90	77	168	27.2817	46	13	10.8	230	65.3	0	14
80	3	22	2	140	67.7385	19	111.933	11	23	15	4.5	110	22.7626	78	63	151	27.6304	24	4.8	10.3	291.304	65	1	13
81	1	22.5	2	143	34.5249	22	63.774	11	15	15	7.5	110	20.8579	73	94	169	32.912	7	4.7	8.2	376.471	61	0	23
82	3	21.5	2	150	54.1491	28	80.2268	10	50	5	9	100	17.3052	79	60	170	20.7612	0	5.2	10.5	180	68	0	14
83	2	15.5	3	133	99.7207	12	80.7359	12	18	22	6.5	96	16.419	78	40	165	14.6924	3	7.9	10.9	222.581	53	0	9
84	3	21.5	2	274.9	60.558	42	121.235	5	20	12	7.5	93	19.7229	77	112.5	163	42.3	69	20.6	12.7	126.667	63	0	11
85	2	24	1	74.7	24.4463	26	138.192	4	50	8	5	85	18.8635	74	88	151	38.5948	7	2.9	12.2	335.714	63	1	10
86	2	21.5	2	108	42.4165	24	98.8686	4	50	10	7.5	48	9.01843	72	69	173	23.0546	50	7.4	9.9	203.571	62	1	16
87	2	20	2	125.4	61.7416	16	101.437	1	50	7	10.5	33.1	7.10589	81	66.4	153	28.3652	63	20.1	12.7	177.143	66.2	1	15
88	3	18.5	3	149	82.2791	25	180.521	4	50	13	9	21	4.52233	82	61	147	28.229	39	11.6	999000	300	69	1	15
89	3	17	3	154.3	40.2074	37	97.5648	0	50	12	7.5	0	0	80	95	173	31.7418	9	24.6	10.3	226.471	68	1	13
90	1	20	2	129.5	76.947	18	140.148	0	50	6	9	0	0	84	60	150	26.6667	2	15.9	12.7	229.032	72	1	10
91	2	20	2	50.2	18.6552	14	55.9369	0	50	0	8.5	0	0	66	64.5	165	23.6915	74	2.9	10.8	221.739	79	0	5
92	2	17.5	3	201.9	58.397	29	74.8836	0	50	0	7.5	0	0	70	68	158	27.2392	16	3.2	10.9	322.222	69	0	14
93	4	23	2	92	64.44	16	141.4	0	50	6	8	0	0	85	53.5	150	23.78	10	0.9	12.3	262	61.9	1	19
94	4	22	2	232	54.2832	39	130	0	50	0	7	0	0	53	69.5	176	22.4	3	3	11.8	281.25	63	0	20
95	3	18	3	62	26.2927	6	26.7336	11	15	23	4.5	0	0	58	42	152	18.1787	9	1.5	9.4	200	56	0	21
96	2	19.5	3	120	68.7002	16	108.889	5	50	18	8.5	0	0	84	62	162	23.6244	7	1	999000	225	60	1	17
97	3	18	3	93	33.8	20	67.97	0	50	0	10.5	0	0	91	77.5	173	25.89	23	3.6	11.8	270.37	999000	1	12
98	1	19.5	3	349	81	35	129	0	50	0	9	0	0	61	999000	999000	999000	9	12.7	8.7	183.871	999000	0	19
99	0	17.5	3	0	0	41	85.6275	0	50	0	9	0	0	52	69	174	22.7903	94	5.7	10.4	261.111	67	0	9
100	2	18	3	95	32.5988	24	66.4615	12	50	21	6.5	0	0	76	60	167	21.5139	22	28.1	8.4	116.071	999000	1	16
101	4	23	2	174	65.8654	22	67.2089	0	50	0	10	0	0	83	62	170	21.4533	13	9	999000	327.778	78	0	14
102	3	17	3	0	0	18	40.8967	0	50	0	10.5	0	0	60	63	170	21.7993	46	999000	11.8	233.333	67.2	0	11
103	3	21.5	2	176	42.6494	32	78.4133	0	50	0	7.5	0	0	70	89	164	33.0904	999000	16.7	12.9	159.091	70	1	15
104	2	20	2	105	38.5726	18	74.8656	9	50	3	7.5	0	0	69	70	163	26.3465	174	11	12.2	175	64	1	12
105	0	16	3	203	51.53	32	67.2997	0	50	0	5.5	0	0	52	56	182	16.9062	78	1.7	11.7	122.5	59	0	12
106	1	21.5	2	141	29.889	28	84.3062	9	35	15	7.5	0	0	54	110	175	35.9184	38	23.5	11.6	413.636	69	1	11
107	0	14.5	3	82	31.997	19	57.2564	8	50	4	9	0	0	80	55	168	19.487	5	3.6	11.4	366.667	50	0	10
108	4	22.5	2	135.2	39.0449	18	79.227	0	50	0	7.5	0	0	64	85.7	170	29.654	88	22.2	10.7	155.882	80.7	1	13
109	2	14	3	84.6	51.4509	13	127.137	0	50	0	10.5	0	0	86	61.8	140	31.5306	118	6.1	10	191.176	63.6	1	12
110	6	19	3	145.9	55.2053	20	58.6216	0	50	0	9	0	0	78	54.5	167	19.5418	191	6.1	12.4	212.5	61.6	0	16
111	0	21	2	150	65.9584	22	106.481	0	50	0	7	0	0	77	68	168	24.093	49	1.3	999000	323.81	80	0	14
112	1	19.5	3	158	51.937	25	64.6417	0	50	0	8.5	0	0	74	61	175	19.9184	91	0.9	999000	239.394	73	0	17
113	1	24.5	1	124	66.1613	19	125.077	0	50	0	8	0	0	84	66	162	25.1486	158	0.8	999000	273.529	61	0	14
